# Supplementary material for: Integration of conventional and advanced molecular tools to track footprints of heterosis in cotton
Source: BMC Genomics. 2018 Oct 29;19:776. doi: 10.1186/s12864-018-5129-4 (PMC6206862; doi:10.1186/s12864-018-5129-4)
Supplement: Supplementary file 2 — Summary of significant associations between markers and Phenotypic traits. (XLS 44 kb) [file 12864_2018_5129_MOESM2_ESM.xls]

## Sheet: Sheet1
Additional file 4: Summary of significant associations between markers and Phenotypic traits.
	BN	BW	FE	FL	FS	FU	FUI	LP	MIC	PH	Grand Total
BNL1040		2	1	3			2	2			10
BNL119	1	1		1	1		1			2	7
BNL1231								3			3
BNL1317				1							1
BNL1421							1				1
BNL1694	1	1			1				1	1	5
BNL2449	1	2	3	3				1	2	2	14
BNL3033	1										1
BNL3383				1	2		1		1		5
BNL3646	2		1				1	1			5
BNL511			1	1	1		1				4
BNL830					1	2	1				4
CIR307			1	1				1	1		4
CIR328	1	1	1							1	4
CM45		1	1	3	2		1				8
DPL101	1			1		1					3
DPL196							1				1
DPL209				1					1	1	3
DPL212								2			2
DPL249	1	3	1	1	1	1	1	1			10
DPL443						2					2
DPL461				1	1	2	1			1	6
DPL513	2		3	2		1	1		2	1	12
DPL5130			1						1		2
DPL715	1				1	1		2		2	7
DPL752		2			1	1	1	2			7
DPL799	2										2
DPL910			1		1						2
GH111	1		1	1		1				1	5
GH132				2					1		3
GH268				1	1		1				3
GH354		1		2			1		1		5
GH454		1	1	1	1	1	1				6
GH471				1					2		3
GH501		1	1	2	1		2				7
GH60		1		2	1						4
GH72							2				2
HAU1029	1										1
HAU1185			1	1		1		1			4
HAU1413	1								3		4
HAU1632			2								2
HAU1952		1		1	1		1		2	1	7
HAU2056			1	2	1		1		1		6
HAU2067			2								2
HAU250		1				1		1	1		4
HAU2511	1									1	2
HAU2543	2		1	1	1						5
HAU2631		1		1	2	2		1			7
HAU2753		2	1					1			4
HAU2759			1	2	1	1	1	1	2		9
HAU2786		2			1			1	2		6
HAU2824	1	1		1				1			4
HAU3236	2					1					3
HAU423		1	1	1			1				4
HAU717	2	1									3
HAU878			1					1	2		4
HAU880	1	2	2	1					1	1	8
JESPR101									1		1
JESPR114			1		1	1	1		1	1	6
JESPR158						1			1	1	3
JESPR274	1	3					1	1		1	7
JESPR42			1	1		1			2		5
JESPR50					1	1					2
MGHES18	1				1			1		1	4
MGHES41			1	1		1	1	2	1		7
MGHES70		1	1			1	1			1	5
MUCS101									2		2
MUCS127	1									1	2
MUSS138	1	2			1		1		1		6
MUSS281								1			1
MUSS440							1		3		4
NAU1042		1			1						2
NAU1048				1	3						4
NAU1070			1								1
NAU1093	2	1			1				1	2	7
NAU1102	1	3			1	1	1	1	1		9
NAU1103	1	1				1	2	1		2	8
NAU1125	1					1	1				3
NAU1155			1							1	2
NAU1167		1							2		3
NAU1169					1	1			1		3
NAU1186	1	3		1					1		6
NAU1190	2										2
NAU1196							2				2
NAU1200		1		1							2
NAU1225	1			2		1	1	1	1		7
NAU1255		1	1	1		1	1	1	1		7
NAU1269	2			1			1			1	5
NAU1302	1	2	3	4	4	1	3		1		19
NAU1322	1	1			2	1	1	1		1	8
NAU1362		1									1
NAU1366	1							1	2	1	5
NAU2026	1				1						2
NAU2083	1	1	1								3
NAU2126	3	2	1	2	1	1		1		2	13
NAU2265			2	1		1					4
NAU2272	1								1		2
NAU2274					2		2		1		5
NAU2277					1						1
NAU2336							1				1
NAU2343					1						1
NAU2437		1		1							2
NAU2508				2	1		2			1	6
NAU2631	2	2	2	2	2	2	2		2	2	18
NAU2715	1						1	1	1	1	5
NAU2721		1									1
NAU2730	1	1	2						1	1	6
NAU2741		1					1			1	3
NAU2776	1		1	1	1					1	5
NAU2820				1	2	1			1	1	6
NAU2826				1							1
NAU2862	1	1					2				4
NAU2865	2		1		1		1	1		2	8
NAU2873	1			1						1	3
NAU2908								1	1		2
NAU2931						1	1				2
NAU2980		2						1			3
NAU3011			1					1	1	1	4
NAU3013			1								1
NAU3018							1	1		1	3
NAU3036	1									1	2
NAU3096					1			1			2
NAU3110	1			1			1			1	4
NAU3307						2		1			3
NAU3325		2	1	1		2		2	3		11
NAU3377	1		1		1	1	1	1		3	9
NAU3419	2									1	3
NAU3499			1		2			1			4
NAU3519				1							1
NAU3588		1			1	1		1	2	1	7
NAU3602	1	1	2	2	2	1	2		2	1	14
NAU3665			2							1	3
NAU3736		2	1	1	2				1		7
NAU3774			2					1			3
NAU3797	1		1			1	1		1	1	6
NAU3839									1		1
NAU3995									2		2
NAU4030		1		1	1		1		1		5
NAU4042				1				1			2
NAU4047		1						1	1		3
NAU4956				1			1				2
NAU5099					1			1			2
NAU5128		1		1	2	1	2	1	1		9
NAU5129		1		2	1		2			1	7
NAU5163										1	1
NAU5306			1	1	1		1				4
NAU5368		1		2	1						4
NAU5373			1						1		2
NAU5433								1			1
NAU749			3	3	1	3	3	3	3	1	20
NAU797	1	1				1	1	1		1	6
NAU808				3		1	1	1	2		8
NAU874	1	2	2	1		2		1	1	1	11
NAU879				1		1					2
NAU895	1				1						2
NAU899	1	1						1		1	4
NAU905				2	1						3
NAU934	1			1		1					3
NAU990									1		1
STV31			1	1	2	1	3		2		10
STV33	1	1	3					2	2		9
STV69	1										1
TMB10	2			2	3	1	1		4	2	15
TMB1120	1		1		1	2		2		1	8
TMB1181		1	1	2		1	1		2		8
TMB1268		2							1		3
TMB1296	1	1							1	1	4
TMB1638			2	2	1	1	2		1	2	11
TMB1667					1		1				2
TMB1791				2		1					3
TMB1963	1	1	1	1	1	2			2		9
TMB1989				1	1						2
TMB2945									1		1
TMB312	2	2								1	5
TMB426		1		2				1			4
TMB436	2		1	3	3	1	3		1		14
Grand Total	82	87	81	110	86	67	86	66	99	67	831
