# Supplementary material for: Integration of conventional and advanced molecular tools to track footprints of heterosis in cotton
Source: BMC Genomics. 2018 Oct 29;19:776. doi: 10.1186/s12864-018-5129-4 (PMC6206862; doi:10.1186/s12864-018-5129-4)
Supplement: Supplementary file 3 — Association of fiber quality and agronomic traits with microsatellites (XLS 56 kb) [file 12864_2018_5129_MOESM3_ESM.xls]

## Sheet: Sheet1
Additional file 2: Association of fiber quality and agronomic traits with microsatellites
	FL		MIC		FS		BN		FUI		BW		FE		FU		PH		LP
1	BNL1040	1	BNL1694	1	BNL119	1	BNL119	1	BNL1040	1	BNL1040	1	BNL1040	1	BNL830	1	BNL119	1	BNL1040
2	BNL119	2	BNL2449	2	BNL1694	2	BNL1694	2	BNL119	2	BNL119	2	BNL2449	2	DPL101	2	BNL1694	2	BNL1231
3	BNL1317	3	BNL3383	3	BNL3383	3	BNL2449	3	BNL1421	3	BNL1694	3	BNL3646	3	DPL249	3	BNL2449	3	BNL2449
4	BNL2449	4	CIR307	4	BNL511	4	BNL3033	4	BNL3383	4	BNL2449	4	BNL511	4	DPL443	4	CIR328	4	BNL3646
5	BNL3383	5	DPL209	5	BNL830	5	BNL3646	5	BNL3646	5	CIR328	5	CIR307	5	DPL461	5	DPL209	5	CIR307
6	BNL511	6	DPL513	6	CM45	6	CIR328	6	BNL511	6	CM45	6	CIR328	6	DPL513	6	DPL461	6	DPL212
7	CIR307	7	DPL5130	7	DPL249	7	DPL101	7	BNL830	7	DPL249	7	CM45	7	DPL715	7	DPL513	7	DPL249
8	CM45	8	GH132	8	DPL461	8	DPL249	8	CM45	8	DPL752	8	DPL249	8	DPL752	8	DPL715	8	DPL715
9	DPL101	9	GH354	9	DPL715	9	DPL513	9	DPL196	9	GH354	9	DPL513	9	GH111	9	GH111	9	DPL752
10	DPL209	10	GH471	10	DPL752	10	DPL715	10	DPL249	10	GH454	10	DPL5130	10	GH454	10	HAU1952	10	HAU1185
11	DPL249	11	HAU1413	11	DPL910	11	DPL799	11	DPL461	11	GH501	11	DPL910	11	HAU1185	11	HAU2511	11	HAU250
12	DPL461	12	HAU1952	12	GH268	12	GH111	12	DPL513	12	GH60	12	GH111	12	HAU250	12	HAU880	12	HAU2631
13	DPL513	13	HAU2056	13	GH454	13	HAU1029	13	DPL752	13	HAU1952	13	GH454	13	HAU2631	13	JESPR114	13	HAU2753
14	GH111	14	HAU250	14	GH501	14	HAU1413	14	GH268	14	HAU250	14	GH501	14	HAU2759	14	JESPR158	14	HAU2759
15	GH132	15	HAU2759	15	GH60	15	HAU2511	15	GH354	15	HAU2631	15	HAU1185	15	HAU3236	15	JESPR274	15	HAU2786
16	GH268	16	HAU2786	16	HAU1952	16	HAU2543	16	GH454	16	HAU2753	16	HAU1632	16	JESPR114	16	MGHES18	16	HAU2824
17	GH354	17	HAU878	17	HAU2056	17	HAU2824	17	GH501	17	HAU2786	17	HAU2056	17	JESPR158	17	MGHES70	17	HAU878
18	GH454	18	HAU880	18	HAU2543	18	HAU3236	18	GH72	18	HAU2824	18	HAU2067	18	JESPR42	18	MUCS127	18	JESPR274
19	GH471	19	JESPR101	19	HAU2631	19	HAU717	19	HAU1952	19	HAU423	19	HAU2543	19	JESPR50	19	NAU1093	19	MGHES18
20	GH501	20	JESPR114	20	HAU2759	20	HAU880	20	HAU2056	20	HAU717	20	HAU2753	20	MGHES41	20	NAU1103	20	MGHES41
21	GH60	21	JESPR158	21	HAU2786	21	JESPR274	21	HAU2759	21	HAU880	21	HAU2759	21	MGHES70	21	NAU1155	21	MUSS281
22	HAU1185	22	JESPR42	22	JESPR114	22	MGHES18	22	HAU423	22	JESPR274	22	HAU423	22	NAU1102	22	NAU1269	22	NAU1102
23	HAU1952	23	MGHES41	23	JESPR50	23	MUCS127	23	JESPR114	23	MGHES70	23	HAU878	23	NAU1103	23	NAU1322	23	NAU1103
24	HAU2056	24	MUCS101	24	MGHES18	24	MUSS138	24	JESPR274	24	MUSS138	24	HAU880	24	NAU1125	24	NAU1366	24	NAU1225
25	HAU2543	25	MUSS138	25	MUSS138	25	NAU1093	25	MGHES41	25	NAU1042	25	JESPR114	25	NAU1169	25	NAU2126	25	NAU1255
26	HAU2631	26	MUSS440	26	NAU1042	26	NAU1102	26	MGHES70	26	NAU1093	26	JESPR42	26	NAU1225	26	NAU2508	26	NAU1322
27	HAU2759	27	NAU1093	27	NAU1048	27	NAU1103	27	MUSS138	27	NAU1102	27	MGHES41	27	NAU1255	27	NAU2631	27	NAU1366
28	HAU2824	28	NAU1102	28	NAU1093	28	NAU1125	28	MUSS440	28	NAU1103	28	MGHES70	28	NAU1302	28	NAU2715	28	NAU2126
29	HAU423	29	NAU1167	29	NAU1102	29	NAU1186	29	NAU1102	29	NAU1167	29	NAU1070	29	NAU1322	29	NAU2730	29	NAU2715
30	HAU880	30	NAU1169	30	NAU1169	30	NAU1190	30	NAU1103	30	NAU1186	30	NAU1155	30	NAU2126	30	NAU2741	30	NAU2865
31	JESPR42	31	NAU1186	31	NAU1302	31	NAU1225	31	NAU1125	31	NAU1200	31	NAU1255	31	NAU2265	31	NAU2776	31	NAU2908
32	MGHES41	32	NAU1225	32	NAU1322	32	NAU1269	32	NAU1196	32	NAU1255	32	NAU1302	32	NAU2631	32	NAU2820	32	NAU2980
33	NAU1048	33	NAU1255	33	NAU2026	33	NAU1302	33	NAU1225	33	NAU1302	33	NAU2083	33	NAU2820	33	NAU2865	33	NAU3011
34	NAU1186	34	NAU1302	34	NAU2126	34	NAU1322	34	NAU1255	34	NAU1322	34	NAU2126	34	NAU2931	34	NAU2873	34	NAU3018
35	NAU1200	35	NAU1366	35	NAU2274	35	NAU1366	35	NAU1269	35	NAU1362	35	NAU2265	35	NAU3307	35	NAU3011	35	NAU3096
36	NAU1225	36	NAU2272	36	NAU2277	36	NAU2026	36	NAU1302	36	NAU2083	36	NAU2631	36	NAU3325	36	NAU3018	36	NAU3307
37	NAU1255	37	NAU2274	37	NAU2343	37	NAU2083	37	NAU1322	37	NAU2126	37	NAU2730	37	NAU3377	37	NAU3036	37	NAU3325
38	NAU1269	38	NAU2631	38	NAU2508	38	NAU2126	38	NAU2274	38	NAU2437	38	NAU2776	38	NAU3588	38	NAU3110	38	NAU3377
39	NAU1302	39	NAU2715	39	NAU2631	39	NAU2272	39	NAU2336	39	NAU2631	39	NAU2865	39	NAU3602	39	NAU3377	39	NAU3499
40	NAU2126	40	NAU2730	40	NAU2776	40	NAU2631	40	NAU2508	40	NAU2721	40	NAU3011	40	NAU3797	40	NAU3419	40	NAU3588
41	NAU2265	41	NAU2820	41	NAU2820	41	NAU2715	41	NAU2631	41	NAU2730	41	NAU3013	41	NAU5128	41	NAU3588	41	NAU3774
42	NAU2437	42	NAU2908	42	NAU2865	42	NAU2730	42	NAU2715	42	NAU2741	42	NAU3325	42	NAU749	42	NAU3602	42	NAU4042
43	NAU2508	43	NAU3011	43	NAU3096	43	NAU2776	43	NAU2741	43	NAU2862	43	NAU3377	43	NAU797	43	NAU3665	43	NAU4047
44	NAU2631	44	NAU3325	44	NAU3377	44	NAU2862	44	NAU2862	44	NAU2980	44	NAU3499	44	NAU808	44	NAU3797	44	NAU5099
45	NAU2776	45	NAU3588	45	NAU3499	45	NAU2865	45	NAU2865	45	NAU3325	45	NAU3602	45	NAU874	45	NAU5129	45	NAU5128
46	NAU2820	46	NAU3602	46	NAU3588	46	NAU2873	46	NAU2931	46	NAU3588	46	NAU3665	46	NAU879	46	NAU5163	46	NAU5433
47	NAU2826	47	NAU3736	47	NAU3602	47	NAU3036	47	NAU3018	47	NAU3602	47	NAU3736	47	NAU934	47	NAU749	47	NAU749
48	NAU2873	48	NAU3797	48	NAU3736	48	NAU3110	48	NAU3110	48	NAU3736	48	NAU3774	48	STV31	48	NAU797	48	NAU797
49	NAU3110	49	NAU3839	49	NAU4030	49	NAU3377	49	NAU3377	49	NAU4030	49	NAU3797	49	TMB10	49	NAU874	49	NAU808
50	NAU3325	50	NAU3995	50	NAU5099	50	NAU3419	50	NAU3602	50	NAU4047	50	NAU5306	50	TMB1120	50	NAU899	50	NAU874
51	NAU3519	51	NAU4030	51	NAU5128	51	NAU3602	51	NAU3797	51	NAU5128	51	NAU5373	51	TMB1181	51	TMB10	51	NAU899
52	NAU3602	52	NAU4047	52	NAU5129	52	NAU3797	52	NAU4030	52	NAU5129	52	NAU749	52	TMB1638	52	TMB1120	52	STV33
53	NAU3736	53	NAU5128	53	NAU5306	53	NAU797	53	NAU4956	53	NAU5368	53	NAU874	53	TMB1791	53	TMB1296	53	TMB1120
54	NAU4030	54	NAU5373	54	NAU5368	54	NAU874	54	NAU5128	54	NAU797	54	STV31	54	TMB1963	54	TMB1638	54	TMB426
55	NAU4042	55	NAU749	55	NAU749	55	NAU895	55	NAU5129	55	NAU874	55	STV33	55	TMB436	55	TMB312
56	NAU4956	56	NAU808	56	NAU895	56	NAU899	56	NAU5306	56	NAU899	56	TMB1120
57	NAU5128	57	NAU874	57	NAU905	57	NAU934	57	NAU749	57	STV33	57	TMB1181
58	NAU5129	58	NAU990	58	STV31	58	STV33	58	NAU797	58	TMB1181	58	TMB1638
59	NAU5306	59	STV31	59	TMB10	59	STV69	59	NAU808	59	TMB1268	59	TMB1963
60	NAU5368	60	STV33	60	TMB1120	60	TMB10	60	STV31	60	TMB1296	60	TMB436
61	NAU749	61	TMB10	61	TMB1638	61	TMB1120	61	TMB10	61	TMB1963
62	NAU808	62	TMB1181	62	TMB1667	62	TMB1296	62	TMB1181	62	TMB312
63	NAU874	63	TMB1268	63	TMB1963	63	TMB1963	63	TMB1638	63	TMB426
64	NAU879	64	TMB1296	64	TMB1989	64	TMB312	64	TMB1667
65	NAU905	65	TMB1638	65	TMB436	65	TMB436	65	TMB436
66	NAU934	66	TMB1963
67	STV31	67	TMB2945
68	TMB10	68	TMB436
69	TMB1181
70	TMB1638
71	TMB1791
72	TMB1963
73	TMB1989
74	TMB426
75	TMB436
