# Supplementary material for: Integration of conventional and advanced molecular tools to track footprints of heterosis in cotton
Source: BMC Genomics. 2018 Oct 29;19:776. doi: 10.1186/s12864-018-5129-4 (PMC6206862; doi:10.1186/s12864-018-5129-4)
Supplement: Supplementary file 4 — Association table displaying 46 microsatellites significantly (log10 > 3) associated with fiber quality and agronomic traits. (XLS 110 kb) [file 12864_2018_5129_MOESM4_ESM.xls]

## Sheet: Sheet1
Additional file 3: Association table displaying 46 microsatellites significantly (log10>3) associated with fiber quality and agronomic traits.
Trait_Locus					Phenotype			SCA			GCA			HB			HI			MP			K3			K4
	Location	Chr	Tester	Type	LOG10	r2(%)	Effect	LOG10	r2(%)	Effect	LOG10	r2(%)	Effect	LOG10	r2(%)	Effect	LOG10	r2(%)	Effect	LOG10	r2(%)	Effect	LOG10	r2(%)	Effect	LOG10	r2(%)	Effect
FUI_GH501	HJ	D13	A	d	ns	ns	ns	ns	ns	ns	ns	ns	ns	ns	ns	ns	ns	ns	ns	ns	ns	ns	3.14409	36.9626	-6.2169	3.14635	40.1339	-6.4809
	BD		B	d	3.27925	73.8918	-9.0626	ns	ns	ns	ns	ns	ns	ns	ns	ns	ns	ns	ns	ns	ns	ns	3.27624	26.3672	-5.4106	3.27691	32.6703	-6.0234
	AY		C	d	3.64938	58.466	-8.5317	ns	ns	ns	ns	ns	ns	ns	ns	ns	ns	ns	ns	ns	ns	ns	3.64956	23.8186	-5.4457	3.64979	27.1785	-5.8173
	AY, JZ		D	d	4.26244	55.6485	-9.1777	ns	ns	ns	ns	ns	ns	ns	ns	ns	ns	ns	ns	ns	ns	ns	4.21223	25.0174	-6.109	4.22632	32.6482	-6.9924
	XX		E	d	ns	ns	ns	ns	ns	ns	ns	ns	ns	3.01439	29.5175	-2.804	ns	ns	ns	ns	ns	ns	ns	ns	ns	ns	ns	ns
FUI_CM45	HJ	D10	A	d	ns	ns	ns	ns	ns	ns	ns	ns	ns	ns	ns	ns	ns	ns	ns	ns	ns	ns	3.18473	36.7378	-6.2426	3.187	39.8898	-6.5077
	BD		B	d	3.32291	74.2861	-9.156	ns	ns	ns	ns	ns	ns	ns	ns	ns	ns	ns	ns	ns	ns	ns	3.31984	26.5062	-5.4662	3.32052	32.8428	-6.0853
	AY		C	d	3.64834	58.3535	-8.5284	ns	ns	ns	ns	ns	ns	ns	ns	ns	ns	ns	ns	ns	ns	ns	3.64851	23.7729	-5.4436	3.64873	27.1265	-5.8151
	AY,JZ		D	d	4.2303	56.0709	-9.466	ns	ns	ns	ns	ns	ns	ns	ns	ns	ns	ns	ns	ns	ns	ns	4.18168	25.1968	-6.10335	4.19824	32.8647	-6.9868
			E
FUI_NAU2631	CD	D08	A	d	5.35678	44.7702	-9.4395	ns	ns	ns	ns	ns	ns	ns	ns	ns	ns	ns	ns	ns	ns	ns	4.4335	34.051	-7.3558	4.43487	29.1205	-6.8036
			B
	HF		C	d	ns	ns	ns	ns	ns	ns	ns	ns	ns	4.31964	48.0154	4.0784	4.20735	34.7283	3.4224	4.20735	34.7283	3.4224	ns	ns	ns	ns	ns	ns
			D
	WH		E	d	5.97712	53.9938	3.6691	ns	ns	ns	ns	ns	ns	7.51876	27.5579	2.8061	9.36589	22.2953	2.8266	9.36589	22.2953	2.8266	ns	ns	ns	6.2483	31.642	2.8731
FUI_NAU3602	CD	D04	A	d	5.37498	44.5876	-9.4576	ns	ns	ns	ns	ns	ns	ns	ns	ns	ns	ns	ns	ns	ns	ns	4.43275	34.2853	-7.3859	4.43408	29.3209	-6.8314
			B
	AY,HF,AY		C	d	3.03523	59.2554	-7.8596	ns	ns	ns	ns	ns	ns	3.43396	49.1777	3.3154	ns	ns	ns	ns	ns	ns	3.03493	24.1395	-5.0162	3.03567	27.5452	-5.3592
			D
	WH		E	d	ns	ns	ns	ns	ns	ns	ns	ns	ns	3.01561	29.3323	1.7875	4.98527	23.6856	2.1335	4.98527	23.6856	2.1335	ns	ns	ns	ns	ns	ns
FUI_HAU2056	CD	D01	A	a	3.00423	45.1293	-2.5978	ns	ns	ns	ns	ns	ns	ns	ns	ns	ns	ns	ns	ns	ns	ns	ns	ns	ns	ns	ns	ns
	JJ		B	d	3.42973	65.3473	-3.3758	ns	ns	ns	ns	ns	ns	ns	ns	ns	ns	ns	ns	ns	ns	ns	3.37891	32.7683	-2.3714	3.36623	39.7853	-2.6015
			C
	JZ		D	d	ns	ns	ns	ns	ns	ns	ns	ns	ns	ns	ns	ns	ns	ns	ns	ns	ns	ns	3.15423	24.5904	-2.0026	3.15969	32.6946	-2.311
			E
FUI_GH454		A08	A
	BD		B	d	3.03634	74.6878	-8.8616	ns	ns	ns	ns	ns	ns	ns	ns	ns	ns	ns	ns	ns	ns	ns	3.03693	26.6481	-5.2936	3.03758	33.0186	-5.8933
	AY		C	d	3.22925	58.6303	-8.0468	ns	ns	ns	ns	ns	ns	ns	ns	ns	ns	ns	ns	ns	ns	ns	3.22983	23.8855	-5.1366	3.22984	27.2552	-5.487
	AY,JZ,JZ		D	d	3.11828	59.3615	-8.0142	ns	ns	ns	ns	ns	ns	ns	ns	ns	3.62249	20.5391	-4.9195	3.62249	20.5391	-4.9195	3.0745	25.6508	-5.24395	3.07318	33.4656	-5.9877
			E
FUI_TMB436		D06	A
	DY		B	d	4.19498	63.9777	3.5162	ns	ns	ns	ns	ns	ns	ns	ns	ns	ns	ns	ns	ns	ns	ns	4.15968	38.1298	2.7105	4.19092	39.1852	2.74505
	HF		C	d	3.51245	73.626	3.6337	ns	ns	ns	ns	ns	ns	ns	ns	ns	ns	ns	ns	ns	ns	ns	3.51238	35.8388	2.5352	3.5129	47.8829	2.9307
			D
	XX		E	d	3.12053	62.8595	2.9727	ns	ns	ns	ns	ns	ns	ns	ns	ns	ns	ns	ns	ns	ns	ns	3.229	26.5219	1.9447	3.21914	27.9654	1.9923
LP_DPL212	HJ	A05	A	d	4.05729	1.7826	-0.35705	ns	ns	ns	ns	ns	ns	3.15419	12.0124	-0.80202	ns	ns	ns	ns	ns	ns	3.08188	15.5583	-0.91516	3.08297	16.2552	-0.9355
	JJ		B	d	3.41122	1.8163	0.3247	ns	ns	ns	ns	ns	ns	ns	ns	ns	ns	ns	ns	ns	ns	ns	3.27632	13.1821	0.8563	3.35709	9.6278	0.7417
	JZ		C	d	3.35271	3.5811	-0.4649	ns	ns	ns	ns	ns	ns	3.34916	20.4487	-1.1103	ns	ns	ns	ns	ns	ns	3.35025	25.7371	-1.2458	3.34981	23.3446	-1.1864
	JZ,AY		D	d	3.53484	1.8735	0.3222	ns	ns	ns	ns	ns	ns	3.51557	7.1634	0.6581	ns	ns	ns	ns	ns	ns	3.73888	11.3011	0.8316	3.86633	8.1155	0.7427
	WH		E	d	4.516	3.0822	-0.50819	ns	ns	ns	ns	ns	ns	5.37935	17.2937	-1.3651	ns	ns	ns	ns	ns	ns	4.35007	22.5734	-1.3466	4.72421	18.6465	-1.2924
LP_NAU3325	HJ	D01	A	d	ns	ns	ns	ns	ns	ns	ns	ns	ns	ns	ns	ns	ns	ns	ns	ns	ns	ns	5.5657	15.2493	-1.6842	5.56271	15.9327	-1.7209
			B
	AY		C	d	ns	ns	ns	ns	ns	ns	ns	ns	ns	ns	ns	ns	3.1349	9.4772	-1.0246	3.1349	9.4772	-1.0246	ns	ns	ns	ns	ns	ns
			D
	WH		E	d	ns	ns	ns	3.52391	2.1284	-0.38905	ns	ns	ns	ns	ns	ns	ns	ns	ns	ns	ns	ns	ns	ns	ns	ns	ns	ns
LP_NAU3377		D11	A
	JJ		B	a	3.07149	1.7453	-0.55782	ns	ns	ns	3.02767	1.2722	-0.48434	ns	ns	ns	ns	ns	ns	ns	ns	ns	ns	ns	ns	3.02156	9.2393	-1.2726
			C
	AY		D	d	5.68778	1.2627	-0.73238	ns	ns	ns	5.61105	1.2806	-0.74095	3.05608	6.7182	-1.1802	ns	ns	ns	ns	ns	ns	5.20209	11.0316	-1.9419	5.69644	7.3348	-1.7689
	WH		E	d	3.66008	3.2775	-0.903265	ns	ns	ns	4.43002	1.5035	-0.73622	3.60677	18.8533	-2.15885	ns	ns	ns	ns	ns	ns	3.72011	23.9154	-2.45745	3.60974	21.1336	-2.468
LP_DPL715		A11	A
			B
	AY		C	d	3.79583	3.3481	1.0118	ns	ns	ns	ns	ns	ns	3.4556	18.7142	2.2579	ns	ns	ns	ns	ns	ns	3.79981	26.8513	2.8671	3.79811	23.2183	2.6654
	JZ		D	d	3.28961	1.8542	-0.53934	ns	ns	ns	ns	ns	ns	ns	ns	ns	ns	ns	ns	ns	ns	ns	3.22373	12.7271	-1.3986	3.22162	9.7319	-1.2225
	WH		E	d	4.26055	3.0521	0.9961	ns	ns	ns	ns	ns	ns	3.98309	17.4187	2.32	ns	ns	ns	ns	ns	ns	4.37898	22.2905	2.7292	4.17783	18.5273	2.4376
FS_NAU2631	CD	D08	A	a	5.09036	1.0998	-1.4538	ns	ns	ns	ns	ns	ns	ns	ns	ns	ns	ns	ns	ns	ns	ns	ns	ns	ns	ns	ns	ns
			B
	CS		C	d	3.96597	1.069	-0.37451	ns	ns	ns	ns	ns	ns	ns	ns	ns	ns	ns	ns	ns	ns	ns	3.96912	13.996	-1.3558	3.96936	13.6082	-1.3369
	AY		D	d	ns	ns	ns	ns	ns	ns	ns	ns	ns	7.47185	13.4091	1.6962	3.80828	12.299	0.05905	4.58851	10.8239	1.1539	ns	ns	ns	ns	ns	ns
	WH		E	d	5.75575	1.6674	0.6352	ns	ns	ns	ns	ns	ns	8.41432	19.745	2.4873	8.40956	15.9963	2.2832	8.40956	15.9963	2.2832	ns	ns	ns	ns	ns	ns
FS_NAU3602	CD	D04	A	a	5.11155	1.094	-1.4578	ns	ns	ns	ns	ns	ns	ns	ns	ns	ns	ns	ns	ns	ns	ns	ns	ns	ns	ns	ns	ns
			B
	AY,HF		C	d	3.03087	1.7647	-1.3501	ns	ns	ns	ns	ns	ns	ns	ns	ns	ns	ns	ns	ns	ns	ns	3.02965	17.3063	-4.2271	3.0285	20.4603	-4.5952
	AY,JZ		D	d	ns	ns	ns	ns	ns	ns	ns	ns	ns	6.20431	13.6826	1.6134	3.12301	13.656	-1.1177	3.12301	13.656	-1.1177	ns	ns	ns	ns	ns	ns
	WH		E	d	ns	ns	ns	ns	ns	ns	ns	ns	ns	3.98018	21	1.7508	4.25789	16.9772	1.6637	4.25789	16.9772	1.6637	ns	ns	ns	ns	ns	ns
FS_CM45	CD	D10	A	d	ns	ns	ns	ns	ns	ns	ns	ns	ns	ns	ns	ns	ns	ns	ns	ns	ns	ns	3.10698	20.0525	-4.552	3.10851	24.3659	-5.0193
	DY		B	a	3.0236	1.281	-1.132	ns	ns	ns	ns	ns	ns	ns	ns	ns	ns	ns	ns	ns	ns	ns	ns	ns	ns	ns	ns	ns
			C
	AY,JZ		D	d	3.3009	1.5163	-1.3031	ns	ns	ns	ns	ns	ns	ns	ns	ns	ns	ns	ns	ns	ns	ns	ns	ns	ns	3.33078	18.7269	-4.5994
			E		ns	ns	ns	ns	ns	ns	ns	ns	ns	ns	ns	ns	ns	ns	ns	ns	ns	ns	3.788	16.1073	-4.6098	ns	ns	ns
FS_GH501	CD	D13	A	d	ns	ns	ns	ns	ns	ns	ns	ns	ns	ns	ns	ns	ns	ns	ns	ns	ns	ns	3.06493	20.0947	-4.5188	3.06647	24.4169	-4.9826
	DY		B	a	3.02588	1.2853	-1.1345	ns	ns	ns	ns	ns	ns	ns	ns	ns	ns	ns	ns	ns	ns	ns	ns	ns	ns	ns	ns	ns
			C
	AY		D	d	3.49452	1.4369	-1.3128	ns	ns	ns	ns	ns	ns	ns	ns	ns	ns	ns	ns	ns	ns	ns	3.07656	15.615	-3.9994	3.16617	18.4297	-4.42135
			E		ns	ns	ns	ns	ns	ns	ns	ns	ns	ns	ns	ns	ns	ns	ns	ns	ns	ns	3.78677	16.1067	-4.6103	ns	ns	ns
FS_HAU2056		D01	A
	DY		B	d	3.47402	1.2782	-0.47284	ns	ns	ns	ns	ns	ns	ns	ns	ns	ns	ns	ns	ns	ns	ns	3.0689	26.1766	-2.0084	ns	ns	ns
	AY		C	d	ns	ns	ns	ns	ns	ns	ns	ns	ns	ns	ns	ns	ns	ns	ns	ns	ns	ns	3.51904	17.2794	-1.7534	3.51594	17.934	-1.7853
	JZ		D	d	3.00904	1.5753	-0.49321	ns	ns	ns	ns	ns	ns	ns	ns	ns	ns	ns	ns	ns	ns	ns	ns	ns	ns	3.45025	18.6998	-1.8409
			E		ns	ns	ns	ns	ns	ns	ns	ns	ns	ns	ns	ns	ns	ns	ns	ns	ns	ns	3.93991	16.0705	-1.8399	ns	ns	ns
FS_NAU1302		A08	A
	JJ		B	d	3.58672	1.5711	0.4617	ns	ns	ns	ns	ns	ns	ns	ns	ns	ns	ns	ns	ns	ns	ns	3.19265	26.1884	1.6797	3.23509	17.6979	1.4659
	JZ		C	d	3.97877	2.2486	-0.45834	ns	ns	ns	3.16086	0.8832	-0.26858	3.46445	24.6707	-1.3518	3.73608	21.9392	-1.3404	3.73608	21.9392	-1.3404	3.07326	22.702	-1.2432	3.98001	26.03	-1.5596
	JZ,AY		D	d	3.63378	1.5616	0.4735	ns	ns	ns	ns	ns	ns	ns	ns	ns	ns	ns	ns	ns	ns	ns	3.46905	14.26	1.4145	3.18233	19.2073	1.5411
	WH		E	d	ns	ns	ns	ns	ns	ns	ns	ns	ns	3.58014	20.7769	4.4696	ns	ns	ns	ns	ns	ns	-	-	-	ns	ns	ns
FL_CM45	CD,HJ	D10	A	d	3.33098	0.6132	-0.83232	ns	ns	ns	ns	ns	ns	ns	ns	ns	ns	ns	ns	ns	ns	ns	3.04256	6.5457	-2.5769	3.04111	7.0747	-2.6782
	JJ		B	d	3.36147	0.6352	-0.85193	ns	ns	ns	ns	ns	ns	ns	ns	ns	ns	ns	ns	ns	ns	ns	3.5467	7.3051	-2.9833	3.47299	7.806	-3.0447
	JZ		C	d	3.80366	0.7154	0.5895	ns	ns	ns	ns	ns	ns	ns	ns	ns	3.33299	6.0539	1.5575	3.33299	6.0539	1.5575	3.80612	7.4606	1.9045	3.81023	8.7206	2.0603
	AY,JZ		D	d	4.75296	0.5704	-0.98912	ns	ns	ns	ns	ns	ns	ns	ns	ns	3.26677	3.9844	-2.0522	3.26677	3.9844	-2.0522	4.5575	6.4685	-3.2527	5.06305	7.3036	-3.675
			E
FL_GH501	CD,HJ	D13	A	d	3.36946	0.615	-0.83929	ns	ns	ns	ns	ns	ns	ns	ns	ns	ns	ns	ns	ns	ns	ns	3.02638	6.5931	-2.5783	3.02489	7.1259	-2.6796
	JJ		B	d	3.38903	0.6366	-0.85701	ns	ns	ns	ns	ns	ns	ns	ns	ns	ns	ns	ns	ns	ns	ns	3.57561	7.322	-3.0012	3.50239	7.8235	-3.0633
	AY		C	d	3.31725	1.0758	-1.0937	ns	ns	ns	ns	ns	ns	ns	ns	ns	ns	ns	ns	ns	ns	ns	3.31925	11.5658	-3.5874	3.31849	12.3705	-3.7096
	JZ,AY		D	d	5.42121	0.5896	-1.0879	ns	ns	ns	ns	ns	ns	ns	ns	ns	3.25388	4.0062	-2.0532	3.25388	4.0062	-2.0532	4.58764	6.4666	-3.26735	4.11171	6.8725	-3.1612
			E
FL_GH454	CD	A08	A	d	ns	ns	ns	ns	ns	ns	ns	ns	ns	ns	ns	ns	ns	ns	ns	ns	ns	ns	3.14583	8.0144	-2.9636	3.14669	7.106	-2.7911
	BD,DY		B	d	3.30277	0.7284	-0.91759	ns	ns	ns	ns	ns	ns	ns	ns	ns	ns	ns	ns	ns	ns	ns	3.24972	8.3684	-3.03445	3.19581	8.9283	-3.0723
	AY		C	d	3.09086	1.0932	-1.0682	ns	ns	ns	ns	ns	ns	ns	ns	ns	ns	ns	ns	ns	ns	ns	3.09273	11.7521	-3.5037	3.09411	12.5694	-3.6245
	AY,JZ		D	d	3.03695	0.5619	-0.77284	ns	ns	ns	ns	ns	ns	ns	ns	ns	ns	ns	ns	ns	ns	ns	3.50576	6.58095	-2.88085	3.98313	7.4353	-3.3073
			E
FL_TMB436	HJ	D06	A	d	ns	ns	ns	ns	ns	ns	ns	ns	ns	ns	ns	ns	ns	ns	ns	ns	ns	ns	3.35407	6.506	-1.6004	3.35387	7.0316	-1.6636
	JJ		B	d	4.04755	0.6313	0.3539	ns	ns	ns	ns	ns	ns	ns	ns	ns	ns	ns	ns	ns	ns	ns	3.91514	7.2947	1.182	3.97699	7.7786	1.228
	HF		C	d	3.99285	0.9072	0.429	ns	ns	ns	ns	ns	ns	ns	ns	ns	ns	ns	ns	ns	ns	ns	3.99204	9.8501	1.4136	3.994	11.1029	1.5011
			D
	XX		E	d	3.34685	0.7046	0.3245	ns	ns	ns	ns	ns	ns	ns	ns	ns	ns	ns	ns	ns	ns	ns	3.16645	9.574	1.1185	3.42685	7.3264	1.0523
FL_NAU749	CD	A10	A	d	ns	ns	ns	ns	ns	ns	ns	ns	ns	3.8339	14.2724	1.9908	ns	ns	ns	ns	ns	ns	-	-	-	ns	ns	ns
			B
	HF		C	d	3.45372	0.9123	0.5141	ns	ns	ns	ns	ns	ns	ns	ns	ns	ns	ns	ns	ns	ns	ns	3.29222	9.74833	1.60707	3.45529	11.1652	1.799
	AY		D	a	3.4799	0.5676	0.4786	ns	ns	ns	3.03575	0.4039	0.3712	ns	ns	ns	ns	ns	ns	ns	ns	ns	3.46809	6.3312	1.5947	3.42637	7.0692	1.6725
	WH		E	d	3.09829	0.5712	0.386	ns	ns	ns	ns	ns	ns	ns	ns	ns	ns	ns	ns	ns	ns	ns	5.18635	9.3068	1.9477	3.26051	6.7953	1.3725
FL_NAU808	HJ	D08	A	a	3.32374	0.5619	-0.53491	ns	ns	ns	3.34624	0.4294	-0.4741	ns	ns	ns	ns	ns	ns	ns	ns	ns	ns	ns	ns	ns	ns	ns
	DY		B	a	3.18816	3.2447	-0.52971	ns	ns	ns	ns	ns	ns	ns	ns	ns	ns	ns	ns	ns	ns	ns	ns	ns	ns	ns	ns	ns
			C
			D
	WH		E	d	3.81816	0.6197	-0.8846	ns	ns	ns	ns	ns	ns	4.25935	5.4314	-2.7933	3.95888	4.6604	-2.4557	3.95888	4.6604	-2.4557	ns	ns	ns	3.82789	7.392	-3.0574
FL_NAU2631	CD	D08	A	d	3.9096	0.6318	-0.94099	4.79583	0.3615	-0.77672	ns	ns	ns	ns	ns	ns	3.35106	5.9341	-0.83261	3.35106	5.9341	-0.83261	5.92904	7.8994	-4.2487	5.93148	7.0045	-4.0016
			B
	HF		C	d	ns	ns	ns	ns	ns	ns	ns	ns	ns	3.71139	10.2561	1.7515	ns	ns	ns	ns	ns	ns	ns	ns	ns	ns	ns	ns
			D
	WH		E	d	ns	ns	ns	ns	ns	ns	ns	ns	ns	3.54598	5.2028	0.8106	4.74859	4.14455	0.78695	4.74859	4.14455	0.78695	ns	ns	ns	ns	ns	ns
FL_NAU3602	CD	D04	A	d	4.04612	0.615	-0.94904	4.85297	0.3641	-0.7849	ns	ns	ns	ns	ns	ns	3.69659	5.7853	-2.5977	3.69659	5.7853	-2.5977	6.13211	7.7023	-4.2831	6.13409	6.8298	-4.0339
			B
	HF		C	d	ns	ns	ns	ns	ns	ns	ns	ns	ns	3.69349	10.3406	1.621	ns	ns	ns	ns	ns	ns	ns	ns	ns	ns	ns	ns
			D
	WH		E	d	ns	ns	ns	ns	ns	ns	ns	ns	ns	ns	ns	ns	3.93321	4.17855	0.74535	3.93321	4.17855	0.74535	ns	ns	ns	ns	ns	ns
FL_BNL2449	CD	A13	A	d	4.35471	0.5922	-0.22714	ns	ns	ns	ns	ns	ns	ns	ns	ns	ns	ns	ns	ns	ns	ns	3.80906	7.1009	-0.73583	3.80922	6.91665	-0.724825
			B
	AY		C	d	ns	ns	ns	ns	ns	ns	ns	ns	ns	3.35904	13.4805	2.7816	ns	ns	ns	ns	ns	ns	ns	ns	ns	ns	ns	ns
	AY		D	d	3.16769	0.5477	-0.19181	ns	ns	ns	ns	ns	ns	ns	ns	ns	ns	ns	ns	ns	ns	ns	3.32656	6.1052	-0.65744	3.46535	6.8138	-0.70778
			E
FL_GH354	CD	D05	A	a	ns	ns	ns	ns	ns	ns	3.00892	0.427	0.5895	ns	ns	ns	ns	ns	ns	ns	ns	ns	ns	ns	ns	ns	ns	ns
	BD,JJ		B	d	3.30277	0.7284	-0.91759	ns	ns	ns	4.88709	0.3764	0.8593	4.76632	4.3947	2.8676	ns	ns	ns	ns	ns	ns	3.91276	7.0035	3.2349	3.62395	7.3096	3.1689
	ZZ		C	d	3.25432	0.7207	0.7781	ns	ns	ns	ns	ns	ns	ns	ns	ns	ns	ns	ns	ns	ns	ns	3.2501	7.5166	2.5109	3.25	8.7867	2.7147
			D
			E
FL_DPL513	HJ	A01	A	d	ns	ns	ns	ns	ns	ns	ns	ns	ns	ns	ns	ns	ns	ns	ns	ns	ns	ns	3.18119	2.0099	1.5434	3.24715	7.4001	2.5042
			B	a	ns	ns	ns	ns	ns	ns	3.10594	0.3869	0.558	ns	ns	ns	ns	ns	ns	ns	ns	ns	ns	ns	ns	ns	ns	ns
	JZ		C	a	4.19941	0.7091	0.8607	ns	ns	ns	3.6558	0.3874	0.5965	ns	ns	ns	ns	ns	ns	ns	ns	ns	4.19609	7.3956	2.7784	4.19883	8.6449	3.005
			D
			E
FL_HAU2056	HJ	D01	A	d	ns	ns	ns	ns	ns	ns	ns	ns	ns	ns	ns	ns	ns	ns	ns	ns	ns	ns	3.04991	6.5221	-1.0041	3.04896	7.0491	-1.0437
	JJ		B	d	3.41456	0.6343	-0.3338	ns	ns	ns	ns	ns	ns	ns	ns	ns	ns	ns	ns	ns	ns	ns	3.35434	7.3202	-1.1228	3.34305	7.8111	-1.1567
			C
	JZ		D	d	3.67502	0.6047	-0.34381	ns	ns	ns	ns	ns	ns	ns	ns	ns	ns	ns	ns	ns	ns	ns	3.77583	6.9118	-1.182	3.80855	7.4494	-1.2333
			E
FL_HAU2759		D06	A
	JJ		B	d	ns	ns	ns	ns	ns	ns	ns	ns	ns	3.76228	4.8623	1.1345	ns	ns	ns	ns	ns	ns	ns	ns	ns	ns	ns	ns
			C	a	ns	ns	ns	ns	ns	ns	3.21552	0.3925	0.352	ns	ns	ns	ns	ns	ns	ns	ns	ns	ns	ns	ns	ns	ns	ns
			D
	WH		E	d	ns	ns	ns	4.58741	0.4451	-0.23588	ns	ns	ns	ns	ns	ns	3.49459	4.18935	-0.578215	3.49459	4.18935	-0.578215	ns	ns	ns	ns	ns	ns
BW_NAU1255	HJ	D09	A	d	3.67514	0.11855	0.30055	ns	ns	ns	ns	ns	ns	3.69986	41.5977	5.6051	ns	ns	ns	ns	ns	ns	3.34453	39.559	5.2012	3.34389	56.6527	6.2236
	DY		B	d	3.19723	0.1134	0.2705	ns	ns	ns	ns	ns	ns	3.78776	23.1785	4.277	ns	ns	ns	ns	ns	ns	3.25826	31.5832	4.5663	3.259	43.2339	5.3432
	AY		C	d	ns	ns	ns	ns	ns	ns	ns	ns	ns	3.56203	32.4148	4.8203	ns	ns	ns	ns	ns	ns	ns	ns	ns	ns	ns	ns
	JZ		D	d	3.12232	0.1224	0.2804	ns	ns	ns	ns	ns	ns	3.39502	32.4607	4.7868	ns	ns	ns	ns	ns	ns	3.39427	38.7474	5.2459	3.29588	38.5476	5.1406
			E
BW_HAU1952	HJ	A05	A	d	3.48225	0.1276	0.1607	ns	ns	ns	3.13183	0.0628	0.1058	4.4168	35.0406	5.5184	ns	ns	ns	ns	ns	ns	3.17054	42.3191	2.7658	3.17043	60.6041	3.3098
			B
	AY		C	d	ns	ns	ns	ns	ns	ns	ns	ns	ns	3.31073	31.8493	3.0567	ns	ns	ns	ns	ns	ns	ns	ns	ns	ns	ns	ns
	AY		D	d	ns	ns	ns	ns	ns	ns	ns	ns	ns	3.22013	20.5109	2.1244	ns	ns	ns	ns	ns	ns	ns	ns	ns	ns	ns	ns
			E
BW_DPL752	HJ	D01	A	d	ns	ns	ns	ns	ns	ns	ns	ns	ns	ns	ns	ns	3.48657	52.6714	-1.92	3.03042	43.4629	-1.5832	ns	ns	ns	ns	ns	ns
			B
	JZ		C	d	ns	ns	ns	ns	ns	ns	ns	ns	ns	ns	ns	ns	3.11644	40.2451	2.0006	3.11637	40.2467	2.0007	ns	ns	ns	ns	ns	ns
	AY		D	d	ns	ns	ns	ns	ns	ns	ns	ns	ns	ns	ns	ns	3.04788	19.4415	1.4298	3.04788	19.4415	1.4298	ns	ns	ns	ns	ns	ns
			E
BW_CIR328	HJ	A05	A	d	ns	ns	ns	ns	ns	ns	ns	ns	ns	3.58359	35.6557	-1.375	ns	ns	ns	ns	ns	ns	ns	ns	ns	ns	ns	ns
	DY		B	d	3.16442	0.1204	-0.077724	ns	ns	ns	ns	ns	ns	3.87719	23.9762	-1.2371	ns	ns	ns	ns	ns	ns	3.17967	33.5373	-1.3018	3.18092	45.9083	-1.5233
			C
	AY		D	d	3.49934	0.1032	0.344	ns	ns	ns	4.24519	0.0595	0.2889	3.04497	20.345	4.427	ns	ns	ns	ns	ns	ns	3.5161	25.5978	5.4436	3.51988	29.2314	5.8208
			E
MIC_NAU749	HJ	A10	A	d	ns	ns	ns	ns	ns	ns	ns	ns	ns	ns	ns	ns	3.04009	30.7979	4.6923	3.04009	30.7979	4.6923	ns	ns	ns	ns	ns	ns
	BD		B	d	ns	ns	ns	ns	ns	ns	ns	ns	ns	ns	ns	ns	ns	ns	ns	ns	ns	ns	3.17595	33.0537	-2.8934	3.17627	35.2221	-2.987
	HF		C	d	3.15792	0.0747	-0.13604	ns	ns	ns	ns	ns	ns	ns	ns	ns	ns	ns	ns	ns	ns	ns	3.15954	23.7961	-2.4299	3.15801	23.2674	-2.402
	HF		D	a	ns	ns	ns	ns	ns	ns	3.22825	0.029	-0.10341	ns	ns	ns	ns	ns	ns	ns	ns	ns	ns	ns	ns	ns	ns	ns
			E
MIC_DPL513	HJ	A01	A	d	3.96627	0.055	-0.218545	ns	ns	ns	4.21603	0.0302	-0.17124	3.55776	28.9769	-4.7747	ns	ns	ns	ns	ns	ns	3.31504	38.8081	-5.22365	3.31588	37.7766	-5.116
	JJ		B	a	4.42315	0.05255	-0.22221	ns	ns	ns	5.80283	0.0269	-0.2063	ns	ns	ns	ns	ns	ns	ns	ns	ns	3.68283	21.83	-4.35255	4.43407	14.6976	-4.0708
	CS		C	d	4.57302	0.07365	-0.28569	3.9358	0.0632	0.2387	4.19324	0.0288	-0.17282	3.33463	24.6018	-4.3619	ns	ns	ns	ns	ns	ns	4.58878	26.3927	-5.45345	4.58873	26.6525	-5.4865
			D
			E
MIC_TMB10	CD	A08	A	d	ns	ns	ns	ns	ns	ns	ns	ns	ns	ns	ns	ns	3.10436	43.5396	6.5259	3.10436	43.5396	6.5259	ns	ns	ns	ns	ns	ns
			B
			C
	JZ		D	d	3.30808	0.0436	0.1121	ns	ns	ns	ns	ns	ns	3.65502	10.8024	1.8572	ns	ns	ns	ns	ns	ns	3.16668	14.6524	2.0233	3.11722	15.5749	2.0648
	XX		E	d	4.57641	0.0712	-0.1522	ns	ns	ns	ns	ns	ns	4.46806	26.132	-2.9063	ns	ns	ns	ns	ns	ns	3.96986	34.8631	-3.1674	4.75468	37.4405	-3.5714
FE_NAU2631	AY	D08	A	d	ns	ns	ns	ns	ns	ns	ns	ns	ns	3.43687	6.2555	-1.6971	3.72273	8.9146	-0.99654	3.72273	8.9146	-0.99654	3.32081	6.1904	-2.6025	3.32335	5.603	-2.477
			B
	AY		C	d	ns	ns	ns	ns	ns	ns	ns	ns	ns	5.32417	4.0409	0.8512	4.35512	3.2102	0.7065	4.35512	3.2102	0.7065	ns	ns	ns	ns	ns	ns
			D
			E	ns	ns	ns	ns	ns	ns	ns	ns	ns	ns	ns	ns	ns	ns	ns	ns	ns	ns	ns	3.89767	57.8661	-3.0298
FE_CM45	HJ	D10	A	d	ns	ns	ns	ns	ns	ns	ns	ns	ns	ns	ns	ns	ns	ns	ns	ns	ns	ns	3.14204	2.7043	-1.6887	3.13748	2.7581	-1.7039
			B
			C
	JZ		D	d	3.41782	0.0166	-0.13913	ns	ns	ns	ns	ns	ns	ns	ns	ns	ns	ns	ns	ns	ns	ns	4.30332	3.0979	-2.1704	3.66623	3.4249	-2.0846
	XX		E	d	ns	ns	ns	ns	ns	ns	ns	ns	ns	3.16917	2.9676	1.7276	ns	ns	ns	ns	ns	ns	ns	ns	ns	ns	ns	ns
FE_GH501	HJ	D13	A	d	ns	ns	ns	ns	ns	ns	ns	ns	ns	ns	ns	ns	ns	ns	ns	ns	ns	ns	3.09008	2.6933	-1.6684	3.08552	2.747	-1.6835
			B
			C
	AY		D	d	4.80874	0.0144	-0.15824	ns	ns	ns	ns	ns	ns	ns	ns	ns	ns	ns	ns	ns	ns	ns	4.27295	3.08965	-2.1581	4.93715	3.1927	-2.3975
	XX		E	d	ns	ns	ns	ns	ns	ns	ns	ns	ns	3.15565	2.9808	1.7272	ns	ns	ns	ns	ns	ns	ns	ns	ns	ns	ns	ns
FE_NAU749	HJ	A10	A	d	ns	ns	ns	ns	ns	ns	ns	ns	ns	3.14266	2.8966	-0.69963	ns	ns	ns	ns	ns	ns	ns	ns	ns	ns	ns	ns
	DY		B	d	3.85795	0.0135	0.0644	ns	ns	ns	ns	ns	ns	3.07002	3.3766	0.8675	ns	ns	ns	ns	ns	ns	4.03429	2.7993	0.9512	4.03429	2.7993	0.9512
	AY		C	d	3.49245	0.0191	0.0742	ns	ns	ns	ns	ns	ns	ns	ns	ns	ns	ns	ns	ns	ns	ns	3.49148	3.8503	1.0534	3.49148	3.8503	1.0534
			D
			E
PH_NAU2631	HJ	D08	A	d	10.4016	31.1534	3.5075	ns	ns	ns	ns	ns	ns	4.8604	72.0711	3.7224	4.63519	75.7111	3.5839	4.63519	75.7111	3.5839	12.7336	63.3364	5.6504	12.7318	48.3218	4.9347
			B
	JZ		C	d	5.91154	27.8401	2.2472	ns	ns	ns	ns	ns	ns	ns	ns	ns	ns	ns	ns	ns	ns	ns	5.9107	44.0848	2.8275	5.91211	46.8753	2.9162
	JZ		D	d	6.48459	32.1468	2.6816	ns	ns	ns	ns	ns	ns	6.98506	19.1622	2.1456	6.95082	18.997	2.0735	6.95082	18.997	2.0735	5.99323	26.1512	2.2916	5.73905	27.3233	2.2747
			E
PH_NAU3602	HJ	D04	A	d	5.12605	33.9298	2.5187	ns	ns	ns	ns	ns	ns	3.13695	74.0739	3.0064	3.52672	65.1914	3.0257	3.52672	65.1914	3.0257	6.20404	70.6247	4.054	6.20405	53.8812	3.5408
			B
	JZ		C	d	3.04067	28.7089	1.6493	ns	ns	ns	ns	ns	ns	ns	ns	ns	ns	ns	ns	ns	ns	ns	3.04093	45.4597	2.0755	3.04171	48.3382	2.1406
	JZ		D	d	3.31717	33.8513	1.9228	ns	ns	ns	ns	ns	ns	3.67178	20.2543	1.5653	4.34657	19.8731	1.668	4.34657	19.8731	1.668	3.02597	27.4719	1.6232	ns	ns	ns
			E
PH_DPL715		A11	A
			B	a	ns	ns	ns	ns	ns	ns	3.38539	12.9186	-1.4235	ns	ns	ns	ns	ns	ns	ns	ns	ns	ns	ns	ns	ns	ns	ns
			C
	AY		D	d	3.73745	31.95	-2.4133	ns	ns	ns	3.93866	12.9671	-1.6019	3.35604	23.9761	-1.9496	ns	ns	ns	ns	ns	ns	3.39701	34.9874	0.21905	3.36035	31.9991	-2.2541
	WH		E	a	ns	ns	ns	ns	ns	ns	3.13318	13.3403	-1.4397	3.10403	25.0459	1.9519	ns	ns	ns	ns	ns	ns	-	-	-	ns	ns	ns
FU_NAU874	HJ	D06	A	d	5.13817	0.3481	0.1949	ns	ns	ns	ns	ns	ns	3.21886	1.1114	0.2557	3.10024	1.1905	0.2623	3.10024	1.1905	0.2623	5.85226	1.0477	0.3598	5.85393	1.058	0.3616
			B
			C
	JZ		D	d	3.10944	0.268	0.1244	ns	ns	ns	ns	ns	ns	ns	ns	ns	ns	ns	ns	ns	ns	ns	3.2244	0.3462	0.1433	3.20381	0.3607	0.1459
	XX		E	d	ns	ns	ns	3.39976	0.5906	-0.58319	ns	ns	ns	3.23814	0.505	-0.52085	3.28672	0.493	-0.51906	3.28672	0.493	-0.51906	3.48162	0.4428	-0.51787	3.52076	0.4482	-0.52444
FU_NAU3307	HJ	D13	A	d	ns	ns	ns	3.4588	0.6989	-0.2739	ns	ns	ns	ns	ns	ns	ns	ns	ns	ns	ns	ns	3.31469	1.0793	-0.33493	3.31918	1.0897	-0.33678
			B
			C
	JZ		D	a	3.58066	0.2627	-0.67184	ns	ns	ns	3.85543	0.0925	-0.41145	ns	ns	ns	ns	ns	ns	ns	ns	ns	3.44343	0.3389	-0.74544	3.46242	0.353	-0.76325
	XX		E	d	4.00174	0.3281	0.3915	ns	ns	ns	ns	ns	ns	ns	ns	ns	ns	ns	ns	ns	ns	ns	3.81152	0.4404	0.4404	3.83809	0.4459	0.4448
Note: r2: Phenotypic variation
ns: non significant
